# Supplementary material for: PfbZIP85 Transcription Factor Mediates ω-3 Fatty Acid-Enriched Oil Biosynthesis by Down-Regulating PfLPAT1B Gene Expression in Plant Tissues
Source: Int J Mol Sci. 2024 Apr 16;25(8):4375. doi: 10.3390/ijms25084375 (PMC11050522; doi:10.3390/ijms25084375)
Supplement: Supplementary file 1 [file ijms-25-04375-s001.zip]

Archive with 1 entries (1 files):
- ijms-2936241-supplementary.pdf
